# Supplementary material for: Artificially Increasing Cortical Tension Improves Mouse Oocytes Development by Attenuating Meiotic Defects During Vitrification
Source: Front Cell Dev Biol. 2022 Mar 24;10:876259. doi: 10.3389/fcell.2022.876259 (PMC8987233; doi:10.3389/fcell.2022.876259)
Supplement: Supplementary file 1 [file Table2.XLSX]

## Sheet: pERM intensity
Original Data				Ananlysis
Fresh	Vitrified	vitrified+ConA		Average intensity of fresh group		Fresh	Vitrified	vitrified+ConA
1.26024e+06	860013	1.52448e+06		1.67783e+06		0.751115	0.512576	0.908605
1.06201e+06	920608	2.63682e+06		1.67783e+06		0.632967	0.548691	1.57157
1127375	998629	1.10235e+06		1.67783e+06		0.671926	0.595192	0.657011
1.91176e+06	1.55067e+06	868847		1.67783e+06		1.13943	0.924216	0.517841
1.83973e+06	1125837	1545558		1.67783e+06		1.0965	0.67101	0.921167
918001	1.12513e+06	1.34085e+06		1.67783e+06		0.547137	0.670588	0.799162
2.03011e+06	845415	2368708		1.67783e+06		1.20997	0.503875	1.41177
1.31804e+06	796611	1.52914e+06		1.67783e+06		0.785562	0.474788	0.911383
1.60723e+06	658327	985504		1.67783e+06		0.957924	0.392369	0.58737
1.08508e+06	661737	1.8272e+06		1.67783e+06		0.646719	0.394402	1.08903
704059	1.52222e+06	1.2811e+06		1.67783e+06		0.419626	0.90726	0.763545
1.16924e+06	1.38079e+06	1.92722e+06		1.67783e+06		0.696876	0.822963	1.14864
1.88547e+06	600377	1.0291e+06		1.67783e+06		1.12376	0.35783	0.613351
1.32338e+06	1.77844e+06	1.92837e+06		1.67783e+06		0.788749	1.05997	1.14933
1.00963e+06	1.20606e+06	1.91279e+06		1.67783e+06		0.60175	0.718824	1.14004
1.70235e+06	1.95652e+06	1.34089e+06		1.67783e+06		1.01461	1.1661	0.799186
2.10724e+06	1.31753e+06	2.54725e+06		1.67783e+06		1.25593	0.785259	1.51819
2.18606e+06	1.62046e+06	1.0333e+06		1.67783e+06		1.30291	0.965811	0.615856
1.54729e+06	1.34458e+06	2.75811e+06		1.67783e+06		0.922199	0.801384	1.64386
1646892	1.19471e+06	1.09384e+06		1.67783e+06		0.981563	0.712058	0.651938
2.11209e+06	847405	1.04748e+06		1.67783e+06		1.25883	0.505061	0.624306
1.12832e+06	1.40513e+06	3.09626e+06		1.67783e+06		0.672491	0.837472	1.8454
2.81092e+06	1.71168e+06	1.75901e+06		1.67783e+06		1.67534	1.02018	1.04839
1.87387e+06	881610	1377122		1.67783e+06		1.11684	0.525448	0.820778
3.73396e+06	2.04511e+06	3.17831e+06		1.67783e+06		2.22548	1.21891	1.8943
1.36994e+06				1.67783e+06		0.816497
2.731e+06				1.67783e+06		1.6277
1.55589e+06				1.67783e+06		0.927325
1.24951e+06				1.67783e+06		0.744722
1.71641e+06				1.67783e+06		1.023
2.00064e+06				1.67783e+06		1.1924
2.59772e+06				1.67783e+06		1.54827
1611119				1.67783e+06		0.960242
1.62207e+06				1.67783e+06		0.966772
1.15499e+06				1.67783e+06		0.688386
1.69207e+06				1.67783e+06		1.00849

## Sheet: pMRLC meanIntensity
Original Data					Ananlysis
Fresh	Vitrified	vitrified+ConA			Average intensity of fresh group		Fresh	Vitrified	vitrified+ConA
541.46	631.75	342.27			519.581		1.04211	1.21588	0.658742
401.94	449.91	412.15			519.581		0.773585	0.865909	0.793236
476.74	550.34	449.67			519.581		0.917547	1.0592	0.865448
595.03	484.49	380.29			519.581		1.14521	0.932463	0.731917
598.03	701.03	602.24			519.581		1.15099	1.34922	1.15909
572.7	645.85	492.79			519.581		1.10223	1.24302	0.948438
580.72	682.51	281.32			519.581		1.11767	1.31358	0.541436
489.87	579.26	617.2			519.581		0.942818	1.11486	1.18788
630.94	447.89	613.77			519.581		1.21432	0.862022	1.18128
663.22	564.7	592.72			519.581		1.27645	1.08684	1.14077
545.28	419.2	663.26			519.581		1.04946	0.806804	1.27653
546.28	615.57	336.91			519.581		1.05139	1.18474	0.648426
672.75	509.48	461.77			519.581		1.29479	0.98056	0.888736
471.71	689.9	540.25			519.581		0.907866	1.3278	1.03978
594.33	814.42	624.38			519.581		1.14386	1.56746	1.2017
324.85	641.54	558.84			519.581		0.625215	1.23473	1.07556
393.99	824.03	462.28			519.581		0.758284	1.58595	0.889717
401.01	514.12	584.01			519.581		0.771795	0.98949	1.124
453.89	679.22	498.01			519.581		0.873569	1.30725	0.958484
457.53		502.66			519.581		0.880575		0.967434
382.39		499.27			519.581		0.735959		0.960909
630.81		477.66			519.581		1.21407		0.919318
524.89		465.7			519.581		1.01022		0.896299
		410.48			519.581				0.790021
		562.47			519.581				1.08255
		498.76			519.581				0.959928
		640.97			519.581				1.23363
		485.59			519.581				0.93458
		528.99			519.581				1.01811
		589.44			519.581				1.13445
		604.04			519.581				1.16255
